# Supplementary material for: Palmitate lipotoxicity is closely associated with the fatty acid-albumin complexes in BV-2 microglia
Source: PLoS One. 2023 Apr 20;18(4):e0281189. doi: 10.1371/journal.pone.0281189 (PMC10118109; doi:10.1371/journal.pone.0281189)
Supplement: S1 Dataset — (ZIP) [file pone.0281189.s002.zip]

Archive with 4 entries (3 files):
- S2_Dataset/
- S2_Dataset/Raw data of RT-PCR and cell viability.xlsx
- S2_Dataset/Raw data of RT-PCR CT value.xlsx
- S2_Dataset/Raw data of Western blots.xlsx
