# Supplementary material for: Palmitate lipotoxicity is closely associated with the fatty acid-albumin complexes in BV-2 microglia
Source: PLoS One. 2023 Apr 20;18(4):e0281189. doi: 10.1371/journal.pone.0281189 (PMC10118109; doi:10.1371/journal.pone.0281189)
Supplement: S1 Dataset — (ZIP) [file pone.0281189.s002.zip › S2_Dataset/Raw data of RT-PCR and cell viability.xlsx]

## Sheet: Fig 1
RT-PCR
Fig 1									BSA (µM)
TNF-α	Control	Sigma	Beyotime	Lanso	LPS		TNF-α	Control	10	20	33.3	75	150	LPS
	1.11729	1.94868	2.27758	1.8119	6.92829			0.990801	1.09746	1.4406	1.4431	1.57917	1.74614	8.07894
	0.965936	2.19238	2.26184	1.94194	8.47081			0.997692	1.04548	1.4406	1.54667	1.64623	1.87146	8.2487
	1.03526	2.6805	2.11038	2.12505	7.37427			1.01162	1.01689	1.51222	1.52538	1.66921	1.64054	8.84074
	1	2.07412	2.1848	2.05267	7.63432			0.990801	1.03826	1.45062	1.49399	1.64623	1.73408	8.30607
P Value VS.Control		***	***	**	***		P Value VS.Control			***	***	***	***	***
IL-6	1.04006	24.5333	22.6929	22.0723	67.9625
	1.01866	23.6976	21.7684	21.0269	65.6474		IL-6	0.997692	3.88837	6.02795	15.3926	16.3551	21.0634	73.9853
	0.97041	20.2054	19.6188	20.1704	78.0684			1.03288	4.28462	6.32764	14.7656	24.2795	20.0658	70.4812
	1.01162	22.1106	21.1732	20.5942	69.8732			0.97716	4.13867	5.86311	14.4617	17.2876	26.477	69.0307
P Value VS.Control		***	***	***	***			0.990801	4.0535	6.02795	14.7656	18.9177	21.8062	70.4812
							P Value VS.Control			**	***	***	***	***
IL-1β	0.941696	3.96091	4.14345	4.17951	20.9421			0.999632					22.3531
	1.05214	4.58154	3.78642	4.51064	17.9802
	0.981686	3.82599	3.91994	4.29701	17.7326		IL-1β	1.08172	1.21911	1.77871	2.27495	2.76223	4.89339	22.5622
	0.968171	3.90638	4.00231	4.20858	18.7437			0.961483	1.09873	1.97361	2.61323	2.35517	4.23052	24.3497
P Value VS.Control		***	***	***	***			1.02337	1.18578	1.89321	2.13737	3.82599	3.94721	26.6457
								1.0163	1.17759	1.86714	2.33891	2.94004	4.23052	24.1815
iNOS	1.06191	3.48019	3.05605	2.76862	5.66339		P Value VS.Control				0.0639	***	***	***
	0.997692	3.31536	3.29817	3.15834	6.11209								4.32541
	0.97041	3.94265	2.51693	3.43228	4.89621
	1.03288	3.52877	2.91131	3.09334	5.33936
P Value VS.Control		***	***	***	***
TLR4	1.25992	1.27972	1.17963	0.985094	2.64512
	0.928731	0.917534	0.944965	1.04126	3.51453
	1.02337	1.41994	1.62263	1.20442	3.66378
	1.05214	1.16137	1.21279	1.08548	3.23403
P Value VS.Control					***

## Sheet: Fig 2
RT-PCR
Fig 2			EtOH		IPA
BSA	TNF-α	BSA	0.005	0.01	0.005	0.01	LPS
		0.968171	0.892444	0.622365	0.795996	0.90021	4.69405
		0.961483	0.838471	0.690557	0.908044	0.721131	5.03096
		1.04488	0.862044	0.787763	0.877112	0.816958	5.3548
		0.99539	0.880157	0.735009	0.812722	0.751754	4.79268
	Average	0.99248	0.868279	0.708924	0.846757	0.710414	4.96812
	V.S BSA		0.125142	0.285705	0.150076	0.286929
	P Value VS.BSA		*	***	**	***	***
	IL-6	BSA	0.005	0.01	0.5%	1%	LPS
		0.986233	0.416099	0.373065	0.337393	0.513167	10.8153
		0.959264	0.37501	0.391613	0.335062	0.456125	11.1967
		1.04247	0.372419	0.340919	0.361608	0.449845	10.7406
		1	0.388234	0.362864	0.339739	0.482132	11.1967
	Average	0.996991	0.387941	0.367115	0.343451	0.475317	10.9873
	V.S BSA		0.610888	0.631777	0.655513	0.523248
	P Value VS.BSA		***	***	***	***	***
	IL-1β	BSA	0.5%	1%	0.5%	1%	LPS
		0.948246	0.656712	0.770215	0.749154	0.966494	5.4768
		1.07425	0.522439	0.848704	0.616996	1.45481	4.80099
		0.941696	0.909618	0.872564	0.83702	1.44476	4.63746
		0.988514	0.643197	0.890899	0.728668	1.47512	5.51489
	Average	0.988177	0.682992	0.845596	0.732959	1.3353	5.10754
	V.S BSA		0.308837	0.144288	0.258271	0.259958
	P Value VS.BSA		*	0.4502	0.7026	*	***
	iNOS	BSA	0.5%	1%	0.005	1%	LPS
		0.926588	1.08485	1.42158	1.48195	0.926588	2.6898
		1.09429	1.11535	1.21209	1.54489	1.15669	2.86295
		0.926588	1.06992	1.75018	1.0924	1.31039	2.49234
		0.986233	1.1	1.44143	1.45146	1.27456	2.61625
	Average	0.983426	1.09253	1.45632	1.3045	1.1986	2.66533
	P Value VS.BSA		0.7377	**	**	0.3343	***
	TLR4	BSA	0.5%	1%	0.5%	1%	LPS
		1.72508	1.14804	1.43065	0.962039	0.73416	3.18031
		0.886791	0.811783	0.983957	1.79523	1.47853	3.55332
		0.963707	1.02042	1.18646	1.80771	1.12052	4.0535
		1.17013	0.965379	1.08423	1.54132	1.05275	3.40857
	Average	1.18643	0.986405	1.17132	1.42714	1.06164	3.54892
	P Value VS.BSA						***
PA	TNF-α	PA	0.5%	1%	0.5%	1%	LPS
		0.976032	0.993781	0.72951	0.962594	0.587638	1.80625
		0.904379	0.847332	0.855595	0.776469	0.713507	1.66209
		1.12117	0.901875	0.787308	1.01748	0.866337	1.57243
		1.04608	1.12584	0.815072	0.815072	0.831046	1.31312
		0.942785	0.774319	0.724471	1.06069	0.74898	1.94936
	Average	0.998089	0.928629	0.782391	0.926461	0.749502	1.66065
	V.S 0%		0.069593	0.216111	0.0717658	0.249063
	P Value VS.PA		0.6943	*	0.6726	**	***
	IL-6	PA	0.5%	1%	0.5%	1%	LPS
		1.02456	1.1591	0.64842	0.72749	0.825305	4.84669
		1.17691	0.708579	0.481297	0.707597	0.708579	5.01761
		0.917004	0.896888	0.65293	0.824162	0.890693	4.81321
		1.03168	0.802737	0.879649	0.742776	0.591726	4.58525
		0.898132	0.954621	0.719467	0.779705	0.629815	5.08765
	Average	1.00966	0.904384	0.676353	0.72995	0.767725	4.87008
	V.S 0%		0.104266	0.330116	0.277031	0.239617
	P Value VS.PA		0.5059	**	*	**	***
	IL-1β	PA	0.5%	1%	0.5%	1%	LPS
		1.03347	1.00521	1.19706	1.12936	0.902188	1.30631
		1.13879	1.06992	1.02066	1.06106	1.13406	1.32455
		0.918594	1.2812	0.94573	1.13721	1.19872	1.77215
		0.905948	1.15469	1.064	1.21883	1.2937	1.3808
		1.05519	1.17895	0.913515	1.11381	0.987259	1.4799
	Average	1.0104	1.13799	1.02819	1.13205	1.10319	1.45274
	P Value VS.PA						***
	iNOS	PA	0.5%	1%	0.5%	1%	LPS
		1.07923	1.09885	1.1065	1.01396	1.19251	1.67249
		0.972655	1.06142	1.22774	0.939523	1.57352	1.75564
		1.10191	1.00417	1.49071	1.23971	1.28699	1.50733
		0.907519	1.08373	1.39088	0.882703	1.23456	1.96156
		1.02811	0.936921	1.28877	1.08673	1.41814	1.64947
	Average	1.01788	1.03702	1.30092	1.08673	1.39627	1.7093
	V.S 0%		0.0184512	0.217566	0.0633555	0.270999
	P Value VS.PA			**		**	***
	TLR4	PA	0.5%	1%	0.5%	1%	LPS
		0.965936	1.07535	0.894281	1.24556	0.933551	1.94369
		1.13288	1.01031	1.25597	0.924535	0.722365	1.54628
		1.05702	1.11327	1.07088	1.24556	0.779597	1.56786
		1.08673	0.798188	0.822906	0.799295	0.979964	2.09769
		0.768438	0.749916	0.894281	0.839033	1.07237	1.82614
	Average	1.0022	0.949405	0.987664	1.0108	0.897569	1.79633
	P Value VS.PA						***

## Sheet: Fig 3
Cell Viability		BSA				PA-BSA					Cell Viability
	Control	3	15	30	45	10	50	100	150			Control	10	50	100	150	200	PA (µM)
	0.7781	0.7712	0.7533	0.793	0.751	0.7751	0.6886	0.3749	0.2598			0.8231	0.8012	0.7625	0.6879	0.5789	0.5632
	0.7508	0.7812	0.751	0.7708	0.7859	0.7619	0.6821	0.401	0.301			0.8512	0.8112	0.8114	0.6925	0.6021	0.5532
	0.7899	0.8	0.7603	0.799	0.7618	0.7516	0.7125	0.3644	0.2517			0.7998	0.8556	0.8214	0.7513	0.5642	0.5745
	0.7808	0.7741	0.752	0.7675	0.7654	0.7578	0.6912	0.3897	0.2621			0.7597	0.8069	0.8402	0.7845	0.5996	0.6012
	0.7749											0.80845
	100.413	99.5225	97.2125	102.336	96.9157	100.026	88.8631	48.3804	33.5269			101.812	99.1032	94.3163	85.0888	71.6062	69.6642
	96.8899	100.813	96.9157	99.4709	101.42	98.3224	88.0243	51.7486	38.8437			105.288	100.34	100.365	85.6577	74.4758	68.4272
	101.936	103.239	98.1159	103.11	98.3095	96.9932	91.9473	47.0254	32.4816			98.9301	105.832	101.602	92.9309	69.7879	71.0619
	100.761	99.8968	97.0448	99.045	98.774	97.7933	89.1986	50.2904	33.8237			93.9699	99.8083	103.927	97.0375	74.1666	74.3645
	100	100.868	97.3222	100.99	98.8547	98.2836	89.5083	49.3612	34.669			100	101.271	100.053	90.1787	72.5091	70.8795
P Value VS.Vehicle							***	***	***		VS.Control				9.82126	27.4909	30.3915
											P Value VS.Control				*	***	***
Cell Viability		0				100				PA (µM)
	Control	33.3	20	16.7	10	33.3	20	16.7	10	BSA (µM)		LPS	Control	03:01:00	05:01:00	10:01:00
	0.8721	0.8251	0.8276	0.7895	0.862	0.3669	0.4889	0.4612	0.3741				0.2601	0.3751	0.3413	0.3187
	0.7667	0.7984	0.8015	0.8125	0.8267	0.3859	0.4644	0.4336	0.3756				0.2621	0.3723	0.3423	0.3074
	0.8194	0.8194	0.7989	0.7789	0.7927	0.3948	0.4312	0.3997	0.3689				0.2634	0.3756	0.3459	0.3064
	0.8401	0.8745	0.8403	0.8356	0.824	0.3645	0.4496	0.4223	0.3661			y=1.6074x+0.2519	0.669985	0.854836	0.800506	0.764178
	0.824575	0.82935	0.817075	0.804125	0.82635	0.378025	0.458525	0.4292	0.371175				0.6732	0.850335	0.802113	0.746015
	105.764	100.064	100.367	95.7463	104.539	44.2395	59.8354	57.3543	45.2714				0.675289	0.855639	0.8079	0.744407
	92.9812	96.8256	97.2016	98.5356	100.258	46.5304	56.8369	53.922	45.4529				0.672824	0.853603	0.803506	0.751533
	99.3724	99.3724	96.8863	94.4608	96.1344	47.6035	52.7736	49.7062	44.6421			VS.Control		0.180779	0.130682	0.078709
	101.883	106.055	101.907	101.337	99.9303	43.9501	55.0255	52.5167	44.3033			P Value VS.Control		***	***	***
	100	100.579	99.0904	97.5199	100.215	45.5809	56.1179	53.3748	44.9174			P Value VS.3:1	***		***	***
VS.5:1							10.537	2.74307	11.2005			P Value VS.5:1	***	***		***
P Value VS.5:1						***		0.8651	***			P Value VS.10:1	***	***	***
P Value VS.vehicle						***	***	***	***
P Value VS.6:1						*	0.8651		**

## Sheet: Fig 4
RT-PCR
Fig 4		BSA			PA-BSA				µM
TNF-α	Control	33.3	20	10	3	5	10	LPS			TNF-α	Control	5	10	20	30	50	PA(µM)
	1	1.50525	1.45902	1.10573	3.46415	2.85799	3.24901	8.47081				0.911722	1.00289	0.864038	1.13027	1.04729	1.4381
	1.00696	1.55833	1.45902	1.05336	4.1771	2.09217	2.9897	7.95852				1.0693	0.849194	0.992519	0.833161	0.983957	1.31418
	1.02101	1.59107	1.53156	1.02456	5.00198	2.76063	3.36359	7.84895				1.00463	1.18441	1.18852	1.17827	1.13027	1.3418
	0.972655	1.50525	1.43893	1.02456	4.1771	2.48802	3.09513	7.79474				0.93088	0.786853	1.13223	1.33484	1.28937	1.66344
											average	0.979133	0.955837	1.04433	1.11913	1.11272	1.43938
Average	1.00016	1.53997	1.47213	1.05205	4.20508	2.5497	3.17436	8.01825			V.S Control						0.470055
V.S Control						0.393661	0.196781				P Value control		0.9997	0.962	0.5909	0.6303	**
P Value VS.5		0.1716	0.3051		*		0.7049
P Value VS.vehicle or control					***	***	***	***	µM
IL-6	Control	33.3	20	10	3	5	10	LPS			IL-6	Control	5	10	20	30	50	PA(µM)
	1.0693	14.9977	7.08205	4.45111	44.9942	34.9972	45.2287	75.5399				1.07177	1.40201	0.994815	4.82323	15.3482	28.0028
	1.14605	14.9977	6.98455	4.83718	52.0442	30.4668	43.9919	70.9714				1.15669	1.10765	1.14274	5.93809	12.5533	24.8901
	0.868541	16.0741	7.03313	4.64013	67.7274	30.4668	43.0866	69.5109				0.82932	0.905948	1.0811	6.27667	18.1261	24.0422
	1.00463	15.3128	7.03313	4.64013	53.1378	31.3234	42.1999	71.4651				0.972655	0.735858	0.934651	7.78124	23.7524	24.2095
Average	1.02213	15.3456	7.03321	4.64214	54.4759	31.8135	43.6268	71.8718			average	1.00761	1.03787	1.03833	6.20481	17.445	25.2862
V.S 0%						0.416007	0.270779				V.S Control				5.15795	16.3133	24.0952
P Value VS.5					**		*				P Value control				*	***	***
P Value VS.vehicle or control		***	0.3073	0.8406	***	***	***	***	µM
IL-1β	Control	33.3	20	10	3	5	10	LPS			IL-1β	Control	5	10	20	30	50	PA(µM)
	1.19472	2.87123	2.0586	1.24545	28.1325	24.1536	37.7045	26.3854				1.11922	0.784584	1.13682	3.16565	6.97648	10.4831
	0.95705	2.67895	2.11648	1.14605	31.8709	24.6611	34.4556	28.2791				0.860055	0.972655	0.976032	2.4326	5.47364	13.6422
	1.00463	2.91131	1.73107	1.19472	30.1517	22.0723	36.4202	37.8354				0.921784	0.888843	0.923382	3.25464	4.93312	12.8171
	1.04006	2.69758	1.82978	1.14605	28.1325	22.6929	35.6707	30.3088				1.12701	1.18921	1.03168	2.91299	5.55005	9.91766
											average	1.00702	0.958822	1.01698	2.94147	5.73332	11.715
Average	1.04911	2.78977	1.93398	1.18306	29.5719	23.395	36.0628	30.7022			V.S Control				1.92097	4.69336	10.6334
V.S 0%						0.208878	0.541474				P Value control				*	***	***
P Value VS.5					**		***
P Value VS.vehicle or control					***	***	***	***
