# Supplementary material for: Palmitate lipotoxicity is closely associated with the fatty acid-albumin complexes in BV-2 microglia
Source: PLoS One. 2023 Apr 20;18(4):e0281189. doi: 10.1371/journal.pone.0281189 (PMC10118109; doi:10.1371/journal.pone.0281189)
Supplement: S1 Dataset — (ZIP) [file pone.0281189.s002.zip › S2_Dataset/Raw data of RT-PCR CT value.xlsx]

## Sheet: TNF-α (Fig 4)
Sample name		Gene name		Ct	Averge GAPDH Ct		δCt	Control	δδCt	2-δδCt
Control		GAPDH		21.64	21.6575
Control		GAPDH		21.68
Control		GAPDH		21.65
Control		GAPDH		21.66
Control		TNF-α		26.45	26.45		4.7925	4.7925	0	1
Control		TNF-α		26.44			4.7825		-0.01	1.00696
Control		TNF-α		26.42			4.7625		-0.03	1.02101
Control		TNF-α		26.49			4.8325		0.04	0.972655
33.3		GAPDH		20.53	20.4475
33.3		GAPDH		20.45
33.3		GAPDH		20.36
33.3		GAPDH		20.45
33.3		TNF-α		24.65	24.6175		4.2025		-0.59	1.50525
33.3		TNF-α		24.6			4.1525		-0.64	1.55833
33.3		TNF-α		24.57			4.1225		-0.67	1.59107
33.3		TNF-α		24.65			4.2025		-0.59	1.50525
20		GAPDH		21.34	21.3225
20		GAPDH		21.38
20		GAPDH		21.25
20		GAPDH		21.32
20		TNF-α		25.57	25.5575		4.2475		-0.545	1.45902
20		TNF-α		25.57			4.2475		-0.545	1.45902
20		TNF-α		25.5			4.1775		-0.615	1.53156
20		TNF-α		25.59			4.2675		-0.525	1.43893
10		GAPDH		20.28	20.2025
10		GAPDH		20.11
10		GAPDH		20.22
10		GAPDH		20.2
10		TNF-α		24.85	24.9225		4.6475		-0.145	1.10573
10		TNF-α		24.92			4.7175		-0.075	1.05336
10		TNF-α		24.96			4.7575		-0.035	1.02456
10		TNF-α		24.96			4.7575		-0.035	1.02456
3		GAPDH		21.07	21.02
3		GAPDH		20.99
3		GAPDH		21
3		GAPDH		21.02
3		TNF-α		24.02	23.7525		3		-1.7925	3.46415
3		TNF-α		23.75			2.73		-2.0625	4.1771
3		TNF-α		23.49			2.47		-2.3225	5.00198
3		TNF-α		23.75			2.73		-2.0625	4.1771
5		GAPDH		21.7	21.6925
5		GAPDH		21.73
5		GAPDH		21.65
5		GAPDH		21.69
5		TNF-α		24.97	25.145		3.2775		-1.515	2.85799
5		TNF-α		25.42			3.7275		-1.065	2.09217
5		TNF-α		25.02			3.3275		-1.465	2.76063
5		TNF-α		25.17			3.4775		-1.315	2.48802
10		GAPDH		19.84	19.8475
10		GAPDH		19.91
10		GAPDH		19.79
10		GAPDH		19.85
10		TNF-α		22.94	22.975		3.0925		-1.7	3.24901
10		TNF-α		23.06			3.2125		-1.58	2.9897
10		TNF-α		22.89			3.0425		-1.75	3.36359
10		TNF-α		23.01			3.1625		-1.63	3.09513
LPS		GAPDH		22.42	22.39
LPS		GAPDH		22.39
LPS		GAPDH		22.36
LPS		GAPDH		22.39
LPS		TNF-α		24.1	24.18		1.71		-3.0825	8.47081
LPS		TNF-α		24.19			1.8		-2.9925	7.95852
LPS		TNF-α		24.21			1.82		-2.9725	7.84895
LPS		TNF-α		24.22			1.83		-2.9625	7.79474

## Sheet: IL-6 (Fig 4)
Sample name		Gene name		Ct	Averge GAPDH Ct		δCt	Control	δδCt	2-δδCt
Control		GAPDH		21.99	21.3025
Control		GAPDH		20.87
Control		GAPDH		21.05
Control		GAPDH		21.3
Control		IL-6		31.27	31.3425		9.9675	10.0642	-0.0966667	1.0693
Control		IL-6		31.17			9.8675		-0.196667	1.14605
Control		IL-6		31.57			10.2675		0.203333	0.868541
Control		IL-6		31.36			10.0575		-0.00666667	1.00463
33.3		GAPDH		20.1	20.0125
33.3		GAPDH		19.85
33.3		GAPDH		20.09
33.3		GAPDH		20.01
33.3		IL-6		26.17	26.1375		6.1575		-3.90667	14.9977
33.3		IL-6		26.17			6.1575		-3.90667	14.9977
33.3		IL-6		26.07			6.0575		-4.00667	16.0741
33.3		IL-6		26.14			6.1275		-3.93667	15.3128
20		GAPDH		20.79	20.84
20		GAPDH		20.85
20		GAPDH		20.88
20		GAPDH		20.84
20		IL-6		28.08	28.09		7.24		-2.82417	7.08205
20		IL-6		28.1			7.26		-2.80417	6.98455
20		IL-6		28.09			7.25		-2.81417	7.03313
20		IL-6		28.09			7.25		-2.81417	7.03313
10		GAPDH		19.8	19.73
10		GAPDH		19.73
10		GAPDH		19.66
10		GAPDH		19.73
10		IL-6		27.64	27.58		7.91		-2.15417	4.45111
10		IL-6		27.52			7.79		-2.27417	4.83718
10		IL-6		27.58			7.85		-2.21417	4.64013
10		IL-6		27.58			7.85		-2.21417	4.64013
3		GAPDH		19.9	19.7875
3		GAPDH		19.8
3		GAPDH		19.67
3		GAPDH		19.78
3		IL-6		24.36	24.1		4.5725		-5.49167	44.9942
3		IL-6		24.15			4.3625		-5.70167	52.0442
3		IL-6		23.77			3.9825		-6.08167	67.7274
3		IL-6		24.12			4.3325		-5.73167	53.1378
5		GAPDH		20.51	20.475
5		GAPDH		20.48
5		GAPDH		20.44
5		GAPDH		20.47
5		IL-6		25.41	25.55		4.935		-5.12917	34.9972
5		IL-6		25.61			5.135		-4.92917	30.4668
5		IL-6		25.61			5.135		-4.92917	30.4668
5		IL-6		25.57			5.095		-4.96917	31.3234
10		GAPDH		20.12	19.815
10		GAPDH		19.61
10		GAPDH		19.72
10		GAPDH		19.81
10		IL-6		24.38	24.4325		4.565		-5.49917	45.2287
10		IL-6		24.42			4.605		-5.45917	43.9919
10		IL-6		24.45			4.635		-5.42917	43.0866
10		IL-6		24.48			4.665		-5.39917	42.1999
LPS		GAPDH		21.56	21.475
LPS		GAPDH		21.46
LPS		GAPDH		21.41
LPS		GAPDH		21.47
LPS		IL-6		25.3	25.3725		3.825		-6.23917	75.5399
LPS		IL-6		25.39			3.915		-6.14917	70.9714
LPS		IL-6		25.42			3.945		-6.11917	69.5109
LPS		IL-6		25.38			3.905		-6.15917	71.4651

## Sheet: IL-1β (Fig 4)
Sample name		Gene name		Ct	Averge GAPDH Ct		δCt	Control	δδCt	2-δδCt
Control		GAPDH		25.31	25.2575
Control		GAPDH		25.26
Control		GAPDH		25.2
Control		GAPDH		25.26
Control		IL-1β		31.89	32.0825		6.6325	6.88917	-0.256667	1.19472
Control		IL-1β		32.21			6.9525		0.0633333	0.95705
Control		IL-1β		32.14			6.8825		-0.00666667	1.00463
Control		IL-1β		32.09			6.8325		-0.0566667	1.04006
33.3		GAPDH		24.8	24.8425
33.3		GAPDH		24.89
33.3		GAPDH		24.84
33.3		GAPDH		24.84
33.3		IL-1β		30.21	30.2525		5.3675		-1.52167	2.87123
33.3		IL-1β		30.31			5.4675		-1.42167	2.67895
33.3		IL-1β		30.19			5.3475		-1.54167	2.91131
33.3		IL-1β		30.3			5.4575		-1.43167	2.69758
20		GAPDH		22.3	22.3025
20		GAPDH		22.4
20		GAPDH		22.19
20		GAPDH		22.32
20		IL-1β		28.15	28.245		5.8475		-1.04167	2.0586
20		IL-1β		28.11			5.8075		-1.08167	2.11648
20		IL-1β		28.4			6.0975		-0.791667	1.73107
20		IL-1β		28.32			6.0175		-0.871667	1.82978
10		GAPDH		21.6	21.6275
10		GAPDH		21.62
10		GAPDH		21.63
10		GAPDH		21.66
10		IL-1β		28.2	28.275		6.5725		-0.316667	1.24545
10		IL-1β		28.32			6.6925		-0.196667	1.14605
10		IL-1β		28.26			6.6325		-0.256667	1.19472
10		IL-1β		28.32			6.6925		-0.196667	1.14605
3		GAPDH		23.27	23.125
3		GAPDH		22.92
3		GAPDH		23.16
3		GAPDH		23.15
3		IL-1β		25.2	25.13		2.075		-4.81417	28.1325
3		IL-1β		25.02			1.895		-4.99417	31.8709
3		IL-1β		25.1			1.975		-4.91417	30.1517
3		IL-1β		25.2			2.075		-4.81417	28.1325
5		GAPDH		20.88	20.875
5		GAPDH		20.78
5		GAPDH		20.98
5		GAPDH		20.86
5		IL-1β		23.17	23.2175		2.295		-4.59417	24.1536
5		IL-1β		23.14			2.265		-4.62417	24.6611
5		IL-1β		23.3			2.425		-4.46417	22.0723
5		IL-1β		23.26			2.385		-4.50417	22.6929
10		GAPDH		24.34	24.2975
10		GAPDH		24.43
10		GAPDH		24.17
10		GAPDH		24.25
10		IL-1β		25.95	26.015		1.6525		-5.23667	37.7045
10		IL-1β		26.08			1.7825		-5.10667	34.4556
10		IL-1β		26			1.7025		-5.18667	36.4202
10		IL-1β		26.03			1.7325		-5.15667	35.6707
LPS		GAPDH		20.27	20.3225
LPS		GAPDH		20.47
LPS		GAPDH		20.19
LPS		GAPDH		20.36
LPS		IL-1β		22.49	22.285		2.1675		-4.72167	26.3854
LPS		IL-1β		22.39			2.0675		-4.82167	28.2791
LPS		IL-1β		21.97			1.6475		-5.24167	37.8354
LPS		IL-1β		22.29			1.9675		-4.92167	30.3088

## Sheet: TNF-α (Fig 1)
Sample name		Gene name		Ct	Averge GAPDH Ct		δCt	Control	δδCt	2-δδCt
Control		GAPDH		21.64	21.66
Control		GAPDH		21.68
Control		GAPDH		21.65
Control		GAPDH		21.67
Control		TNF-α		26.45	26.44		4.79	4.77667	0.0133333	0.990801
Control		TNF-α		26.44			4.78		0.00333333	0.997692
Control		TNF-α		26.42			4.76		-0.0166667	1.01162
Control		TNF-α		26.45			4.79		0.0133333	0.990801
10		GAPDH		20.28	20.2075
10		GAPDH		20.11
10		GAPDH		20.22
10		GAPDH		20.22
10		TNF-α		24.85	24.915		4.6425		-0.134167	1.09746
10		TNF-α		24.92			4.7125		-0.0641667	1.04548
10		TNF-α		24.96			4.7525		-0.0241667	1.01689
10		TNF-α		24.93			4.7225		-0.0541667	1.03826
20		GAPDH		21.34	21.32
20		GAPDH		21.38
20		GAPDH		21.25
20		GAPDH		21.31
20		TNF-α		25.57	25.55		4.25		-0.526667	1.4406
20		TNF-α		25.57			4.25		-0.526667	1.4406
20		TNF-α		25.5			4.18		-0.596667	1.51222
20		TNF-α		25.56			4.24		-0.536667	1.45062
33.3		GAPDH		20.53	20.4525
33.3		GAPDH		20.45
33.3		GAPDH		20.36
33.3		GAPDH		20.47
33.3		TNF-α		24.7	24.6425		4.2475		-0.529167	1.4431
33.3		TNF-α		24.6			4.1475		-0.629167	1.54667
33.3		TNF-α		24.62			4.1675		-0.609167	1.52538
33.3		TNF-α		24.65			4.1975		-0.579167	1.49399
75		GAPDH		22.66	22.6825
75		GAPDH		22.71
75		GAPDH		22.68
75		GAPDH		22.68
75		TNF-α		26.8	26.75		4.1175		-0.659167	1.57917
75		TNF-α		26.74			4.0575		-0.719167	1.64623
75		TNF-α		26.72			4.0375		-0.739167	1.66921
75		TNF-α		26.74			4.0575		-0.719167	1.64623
150		GAPDH		23.41	23.4275
150		GAPDH		23.45
150		GAPDH		23.41
150		GAPDH		23.44
150		TNF-α		27.4	27.4		3.9725		-0.804167	1.74614
150		TNF-α		27.3			3.8725		-0.904167	1.87146
150		TNF-α		27.49			4.0625		-0.714167	1.64054
150		TNF-α		27.41			3.9825		-0.794167	1.73408
LPS		GAPDH		22.42	22.3975					1.74805
LPS		GAPDH		22.39
LPS		GAPDH		22.36
LPS		GAPDH		22.42
LPS		TNF-α		24.16	24.11		1.7625		-3.01417	8.07894
LPS		TNF-α		24.13			1.7325		-3.04417	8.2487
LPS		TNF-α		24.03			1.6325		-3.14417	8.84074
LPS		TNF-α		24.12			1.7225		-3.05417	8.30607

## Sheet: IL-6 (Fig 1)
Sample name		Gene name		Ct	Averge GAPDH Ct		δCt	Control	δδCt	2-δδCt
Control		GAPDH		20.89	20.875
Control		GAPDH		20.75
Control		GAPDH		20.99
Control		GAPDH		20.87
Control		IL-6		33.39	33.3875		12.515	12.5117	0.00333333	0.997692
Control		IL-6		33.34			12.465		-0.0466667	1.03288
Control		IL-6		33.42			12.545		0.0333333	0.97716
Control		IL-6		33.4			12.525		0.0133333	0.990801
10		GAPDH		19.89	19.8475					0.999632
10		GAPDH		19.88
10		GAPDH		19.78
10		GAPDH		19.84
10		IL-6		30.4	30.3275		10.5525		-1.95917	3.88837
10		IL-6		30.26			10.4125		-2.09917	4.28462
10		IL-6		30.31			10.4625		-2.04917	4.13867
10		IL-6		30.34			10.4925		-2.01917	4.0535
20		GAPDH		21.34	21.33
20		GAPDH		21.38
20		GAPDH		21.25
20		GAPDH		21.35
20		IL-6		31.25	31.2425		9.92		-2.59167	6.02795
20		IL-6		31.18			9.85		-2.66167	6.32764
20		IL-6		31.29			9.96		-2.55167	5.86311
20		IL-6		31.25			9.92		-2.59167	6.02795
33.3		GAPDH		19.89	19.8525
33.3		GAPDH		19.88
33.3		GAPDH		19.78
33.3		GAPDH		19.86
33.3		IL-6		28.42	28.4725		8.5675		-3.94417	15.3926
33.3		IL-6		28.48			8.6275		-3.88417	14.7656
33.3		IL-6		28.51			8.6575		-3.85417	14.4617
33.3		IL-6		28.48			8.6275		-3.88417	14.7656
75		GAPDH		22.66	22.68
75		GAPDH		22.71
75		GAPDH		22.68
75		GAPDH		22.67
75		IL-6		31.16	30.945		8.48		-4.03167	16.3551
75		IL-6		30.59			7.91		-4.60167	24.2795
75		IL-6		31.08			8.4		-4.11167	17.2876
75		IL-6		30.95			8.27		-4.24167	18.9177
150		GAPDH		21.42	21.335
150		GAPDH		21.35
150		GAPDH		21.23
150		GAPDH		21.34
150		IL-6		29.45	29.3725		8.115		-4.39667	21.0634
150		IL-6		29.52			8.185		-4.32667	20.0658
150		IL-6		29.12			7.785		-4.72667	26.477
150		IL-6		29.4			8.065		-4.44667	21.8062
LPS		GAPDH		22.42	22.3875					22.3531
LPS		GAPDH		22.39
LPS		GAPDH		22.36
LPS		GAPDH		22.38
LPS		IL-6		28.69	28.75		6.3025		-6.20917	73.9853
LPS		IL-6		28.76			6.3725		-6.13917	70.4812
LPS		IL-6		28.79			6.4025		-6.10917	69.0307
LPS		IL-6		28.76			6.3725		-6.13917	70.4812

## Sheet: IL-1β (Fig 1)
Sample name		Gene name		Ct	Averge GAPDH Ct		δCt	Control	δδCt	2-δδCt
Control		GAPDH		20.17	20.12
Control		GAPDH		20.22
Control		GAPDH		19.96
Control		GAPDH		20.13
Control		IL-1β		29.76	29.845		9.64	9.75333	-0.113333	1.08172
Control		IL-1β		29.93			9.81		0.0566667	0.961483
Control		IL-1β		29.84			9.72		-0.0333333	1.02337
Control		IL-1β		29.85			9.73		-0.0233333	1.0163
10		GAPDH		19.89	19.8525					1.02072
10		GAPDH		19.88
10		GAPDH		19.78
10		GAPDH		19.86
10		IL-1β		29.32	29.38		9.4675		-0.285833	1.21911
10		IL-1β		29.47			9.6175		-0.135833	1.09873
10		IL-1β		29.36			9.5075		-0.245833	1.18578
10		IL-1β		29.37			9.5175		-0.235833	1.17759
20		GAPDH		20.58	20.7875
20		GAPDH		20.93
20		GAPDH		20.85
20		GAPDH		20.79
20		IL-1β		29.71	29.6325		8.9225		-0.830833	1.77871
20		IL-1β		29.56			8.7725		-0.980833	1.97361
20		IL-1β		29.62			8.8325		-0.920833	1.89321
20		IL-1β		29.64			8.8525		-0.900833	1.86714
33.3		GAPDH		19.89	19.8525
33.3		GAPDH		19.88
33.3		GAPDH		19.78
33.3		GAPDH		19.86
33.3		IL-1β		28.42	28.3825		8.5675		-1.18583	2.27495
33.3		IL-1β		28.22			8.3675		-1.38583	2.61323
33.3		IL-1β		28.51			8.6575		-1.09583	2.13737
33.3		IL-1β		28.38			8.5275		-1.22583	2.33891
75		GAPDH		22.66	22.6825
75		GAPDH		22.71
75		GAPDH		22.68
75		GAPDH		22.68
75		IL-1β		30.97	30.8875		8.2875		-1.46583	2.76223
75		IL-1β		31.2			8.5175		-1.23583	2.35517
75		IL-1β		30.5			7.8175		-1.93583	3.82599
75		IL-1β		30.88			8.1975		-1.55583	2.94004
150		GAPDH		20.58	20.7875
150		GAPDH		20.93
150		GAPDH		20.85
150		GAPDH		20.79
150		IL-1β		28.25	28.4325		7.4625		-2.29083	4.89339
150		IL-1β		28.46			7.6725		-2.08083	4.23052
150		IL-1β		28.56			7.7725		-1.98083	3.94721
150		IL-1β		28.46			7.6725		-2.08083	4.23052
										4.32541
LPS		GAPDH		22.42	22.3925
LPS		GAPDH		22.39
LPS		GAPDH		22.36
LPS		GAPDH		22.4
LPS		IL-1β		27.65	27.5375		5.2575		-4.49583	22.5622
LPS		IL-1β		27.54			5.1475		-4.60583	24.3497
LPS		IL-1β		27.41			5.0175		-4.73583	26.6457
LPS		IL-1β		27.55			5.1575		-4.59583	24.1815

## Sheet: TNF-α-brands (Fig 1)
Sample name		Gene name		Ct	Averge GAPDH Ct		δCt	Control	δδCt	2-δδCt
Control		GAPDH		23.42	23.49
Control		GAPDH		23.51
Control		GAPDH		23.55
Control		GAPDH		23.48
Control		TNF-α		26.38	26.5		2.89	3.05	-0.16	1.11729
Control		TNF-α		26.59			3.1		0.05	0.965936
Control		TNF-α		26.49			3		-0.05	1.03526
Control		TNF-α		26.54			3.05		0	1
lanso		GAPDH		22.57	22.4975					1.02962
lanso		GAPDH		22.56
lanso		GAPDH		22.35
lanso		GAPDH		22.51
lanso		TNF-α		24.69	24.5625		2.1925		-0.8575	1.8119
lanso		TNF-α		24.59			2.0925		-0.9575	1.94194
lanso		TNF-α		24.46			1.9625		-1.0875	2.12505
lanso		TNF-α		24.51			2.0125		-1.0375	2.05267
Sigma		GAPDH		24.34	24.1625
Sigma		GAPDH		24.25
Sigma		GAPDH		23.88
Sigma		GAPDH		24.18
Sigma		TNF-α		26.25	26.07		2.0875		-0.9625	1.94868
Sigma		TNF-α		26.08			1.9175		-1.1325	2.19238
Sigma		TNF-α		25.79			1.6275		-1.4225	2.6805
Sigma		TNF-α		26.16			1.9975		-1.0525	2.07412
Beyotime		GAPDH		23.73	23.6275
Beyotime		GAPDH		23.68
Beyotime		GAPDH		23.49
Beyotime		GAPDH		23.61
Beyotime		TNF-α		25.49	25.535		1.8625		-1.1875	2.27758
Beyotime		TNF-α		25.5			1.8725		-1.1775	2.26184
Beyotime		TNF-α		25.6			1.9725		-1.0775	2.11038
Beyotime		TNF-α		25.55			1.9225		-1.1275	2.1848
LPS		GAPDH		23.56	23.6325
LPS		GAPDH		23.67	23.63
LPS		GAPDH		23.79
LPS		GAPDH		23.51
LPS		TNF-α		23.89	23.76		0.2575		-2.7925	6.92829
LPS		TNF-α		23.6			-0.0325		-3.0825	8.47081
LPS		TNF-α		23.8			0.1675		-2.8825	7.37427
LPS		TNF-α		23.75			0.1175		-2.9325	7.63432

## Sheet: IL-6-brands (Fig 1)
Sample name		Gene name		Ct	Averge GAPDH Ct		δCt	Control	δδCt	2-δδCt
Control		GAPDH		23.42	23.49
Control		GAPDH		23.51
Control		GAPDH		23.55
Control		GAPDH		23.48
Control		IL-6		28.59	28.6325		5.1	5.15667	-0.0566667	1.04006
Control		IL-6		28.62			5.13		-0.0266667	1.01866
Control		IL-6		28.69			5.2		0.0433333	0.97041
Control		IL-6		28.63			5.14		-0.0166667	1.01162
lanso		GAPDH		22.57	22.4975
lanso		GAPDH		22.56
lanso		GAPDH		22.35
lanso		GAPDH		22.51
lanso		IL-6		23.19	23.265		0.6925		-4.46417	22.0723
lanso		IL-6		23.26			0.7625		-4.39417	21.0269
lanso		IL-6		23.32			0.8225		-4.33417	20.1704
lanso		IL-6		23.29			0.7925		-4.36417	20.5942
Sigma		GAPDH		24.34	24.16
Sigma		GAPDH		24.25
Sigma		GAPDH		23.88
Sigma		GAPDH		24.17
Sigma		IL-6		24.7	24.82		0.54		-4.61667	24.5333
Sigma		IL-6		24.75			0.59		-4.56667	23.6976
Sigma		IL-6		24.98			0.82		-4.33667	20.2054
Sigma		IL-6		24.85			0.69		-4.46667	22.1106
Beyotime		GAPDH		23.73	23.6375
Beyotime		GAPDH		23.68
Beyotime		GAPDH		23.49
Beyotime		GAPDH		23.65
Beyotime		IL-6		24.29	24.3825		0.6525		-4.50417	22.6929
Beyotime		IL-6		24.35			0.7125		-4.44417	21.7684
Beyotime		IL-6		24.5			0.8625		-4.29417	19.6188
Beyotime		IL-6		24.39			0.7525		-4.40417	21.1732
LPS		GAPDH		23.56	23.63
LPS		GAPDH		23.67
LPS		GAPDH		23.79
LPS		GAPDH		23.5
LPS		IL-6		22.7	22.6525		-0.93		-6.08667	67.9625
LPS		IL-6		22.75			-0.88		-6.03667	65.6474
LPS		IL-6		22.5			-1.13		-6.28667	78.0684
LPS		IL-6		22.66			-0.97		-6.12667	69.8732

## Sheet: IL-1β-brands (Fig 1)
Sample name		Gene name		Ct	Averge GAPDH Ct		δCt	Control	δδCt	2-δδCt
Control		GAPDH		22.38	22.515
Control		GAPDH		22.05
Control		GAPDH		23.11
Control		GAPDH		22.52
Control		IL-1β		30.26	30.195		7.745	7.65833	0.0866667	0.941696
Control		IL-1β		30.1			7.585		-0.0733333	1.05214
Control		IL-1β		30.2			7.685		0.0266667	0.981686
Control		IL-1β		30.22			7.705		0.0466667	0.968171
lanso		GAPDH		22.61	22.615					0.985924
lanso		GAPDH		22.71
lanso		GAPDH		22.51
lanso		GAPDH		22.63
lanso		IL-1β		28.21	28.17		5.595		-2.06333	4.17951
lanso		IL-1β		28.1			5.485		-2.17333	4.51064
lanso		IL-1β		28.17			5.555		-2.10333	4.29701
lanso		IL-1β		28.2			5.585		-2.07333	4.20858
Sigma		GAPDH		24	24.0775
Sigma		GAPDH		24.22
Sigma		GAPDH		23.98
Sigma		GAPDH		24.11
Sigma		IL-1β		29.75	29.715		5.6725		-1.98583	3.96091
Sigma		IL-1β		29.54			5.4625		-2.19583	4.58154
Sigma		IL-1β		29.8			5.7225		-1.93583	3.82599
Sigma		IL-1β		29.77			5.6925		-1.96583	3.90638
Beyotime		GAPDH		23.51	23.5125
Beyotime		GAPDH		23.51
Beyotime		GAPDH		23.52
Beyotime		GAPDH		23.51
Beyotime		IL-1β		29.12	29.185		5.6075		-2.05083	4.14345
Beyotime		IL-1β		29.25			5.7375		-1.92083	3.78642
Beyotime		IL-1β		29.2			5.6875		-1.97083	3.91994
Beyotime		IL-1β		29.17			5.6575		-2.00083	4.00231
LPS		GAPDH		23.45	23.51
LPS		GAPDH		23.55
LPS		GAPDH		23.56
LPS		GAPDH		23.48
LPS		IL-1β		26.78	26.935		3.27		-4.38833	20.9421
LPS		IL-1β		27			3.49		-4.16833	17.9802
LPS		IL-1β		27.02			3.51		-4.14833	17.7326
LPS		IL-1β		26.94			3.43		-4.22833	18.7437

## Sheet: inos-brands (Fig 1)
Sample name		Gene name		Ct	Averge GAPDH Ct		δCt	Control	δδCt	2-δδCt
Control		GAPDH		18.72	18.61
Control		GAPDH		18.56
Control		GAPDH		18.54
Control		GAPDH		18.62
Control		iNOS		28.98	29.045		10.37	10.4567	-0.0866667	1.06191
Control		iNOS		29.07			10.46		0.00333333	0.997692
Control		iNOS		29.11			10.5		0.0433333	0.97041
Control		iNOS		29.02			10.41		-0.0466667	1.03288
lanso		GAPDH		18.8	18.7025					1.01572
lanso		GAPDH		18.68
lanso		GAPDH		18.61
lanso		GAPDH		18.72
lanso		iNOS		27.69	27.525		8.9875		-1.46917	2.76862
lanso		iNOS		27.5			8.7975		-1.65917	3.15834
lanso		iNOS		27.38			8.6775		-1.77917	3.43228
lanso		iNOS		27.53			8.8275		-1.62917	3.09334
Sigma		GAPDH		20	19.8725
Sigma		GAPDH		19.45
Sigma		GAPDH		20.17
Sigma		GAPDH		19.87
Sigma		iNOS		28.53	28.4975		8.6575		-1.79917	3.48019
Sigma		iNOS		28.6			8.7275		-1.72917	3.31536
Sigma		iNOS		28.35			8.4775		-1.97917	3.94265
Sigma		iNOS		28.51			8.6375		-1.81917	3.52877
Beyotime		GAPDH		19.75	19.765
Beyotime		GAPDH		19.63
Beyotime		GAPDH		19.9
Beyotime		GAPDH		19.78
Beyotime		iNOS		28.61	28.67		8.845		-1.61167	3.05605
Beyotime		iNOS		28.5			8.735		-1.72167	3.29817
Beyotime		iNOS		28.89			9.125		-1.33167	2.51693
Beyotime		iNOS		28.68			8.915		-1.54167	2.91131
LPS		GAPDH		19.88	19.845
LPS		GAPDH		19.63
LPS		GAPDH		20.02
LPS		GAPDH		19.85
LPS		iNOS		27.8	27.8463		7.955		-2.50167	5.66339
LPS		iNOS		27.69			7.845		-2.61167	6.11209
LPS		iNOS		28.01			8.165		-2.29167	4.89621
LPS		iNOS		27.885			8.04		-2.41667	5.33936

[truncated: 12 more sheets: TLR4-brands (Fig 1), TNF-α (Fig 2) (2), TNF-α (Fig 2), IL-6 (Fig 2) (2), IL-6 (Fig 2), IL-1β (Fig 2) (2), IL-1β (Fig 2), iNOS (Fig 2) (2), iNOS (Fig 2), TLR4 (Fig 2) (2), TLR4 (Fig 2), Fig 4]
