# Supplementary material for: Palmitate lipotoxicity is closely associated with the fatty acid-albumin complexes in BV-2 microglia
Source: PLoS One. 2023 Apr 20;18(4):e0281189. doi: 10.1371/journal.pone.0281189 (PMC10118109; doi:10.1371/journal.pone.0281189)
Supplement: S1 Dataset — (ZIP) [file pone.0281189.s002.zip › S2_Dataset/Raw data of Western blots.xlsx]

## Sheet: Fig 2
α-Tubulin								Band	Sum	Area	Average	Median	BC Sum	BC Average			INOS								Band	Sum	Area	Average	Median	BC Sum	BC Average
	BSA	0.5% EtOH	1% EtOH	0.5%2-prop	1% 2-prop	LPS												BSA	0.5% EtOH	1% EtOH	0.5%2-prop	1% 2-prop	LPS
Repeat 2	4917.12	4879.63	4689.21	4256.32	4187.97	4446.61		1	7202584	1176	5078.32	1040	7141549	4917.12			Repeat 2	330.75	338.63	491.16	414.36	543.59	1159.63		1	720417	640	1125.65	1126	211681	330.75
Repeat 1	6017.21	5987.69	6023.98	5774.14	6939.53	8596.96		2	5394081	1176	4679.67	1032	5260487	4879.63			Repeat 1	122.75	92.35	106.94	129.34	185.47	496.32		2	725010	640	1132.83	1080	216721	338.63
Repeat 3	5213.25	5213.89	5369.22	6879.32	6978.12	5485.54		3	5161844	1176	4698.31	899	5030837	4689.21			Repeat 3	1391.26	2195.68	1417.92	1789.63	1407.01	5941.23		3	859238	640	1342.56	1285	314342	491.16
	5382.53	5360.4	5360.8	5636.59	6035.21	6176.37		4	4164952	1176	4158.74	751	4057112	4256.32				0.0614488	0.0631725	0.0916206	0.0735125	0.0900698	0.187753		4	930834	640	1454.43	1455	461457	414.36
								5	3697664	1176	40988	697	3599115	4187.97				0.0228053	0.0172282	0.0199485	0.0229465	0.0307313	0.0803579		5	1039801	640	1624.69	1618	379897	543.59
	PA	0.5% EtOH	1% EtOH	0.5%2-prop	1% 2-prop	LPS		6	5304007	1176	4510.21	802	5229213	4446.61				0.258477	0.409611	0.264498	0.317502	0.233134	0.961929		6	1260923	640	1970.19	1868	457467	1159.63
Repeat 1	4679.56	5032.87	5223.79	5798.27	6212.51	5724.69		Band	Sum	Area	Average	Median	BC Sum	BC Average				1	1.02805	1.49101	1.19632	1.46577	3.05543		Band	Sum	Area	Average	Median	BC Sum	BC Average
Repeat 2	3997.56	4578.41	4384.13	5077.76	4064.94	5223.25												1	0.755447	0.874732	1.00619	1.34755	3.52365
Repeat 3	13125.2	12219.5	13299.1	12777.6	12758	12895.5		1	3648441	1056	3454.96	936	3538300	3997.56				1	1.58471	1.02329	1.22836	0.901951	3.72153		1	182388	684	266.65	240	83960	122.75
	7267.46	7276.93	7635.66	7884.54	7678.48	7947.8		2	4512280	1056	4272.99	976	4314596	4578.41			VS.BSA(P value)		0.967	0.9183	0.3725	0.6134	*		2	128145	684	187.35	175	49484	72.35
								3	4870308	1056	4612.03	1081	4629645	4384.13				1	1.12274	1.12968	1.14362	1.23842	3.43354		3	165692	684	242.24	217	73146	106.94
								4	5821473	1056	5512.76	1328	5573313	5077.76					0.122735	0.00694147	0.0139461	0.0948019	2.19511		4	181288	684	265.04	219	102149	129.34
								5	4517505	1056	4277.94	1025	4292577	4064.94											5	218173	684	318.97	292	126858	185.47
								6	7277349	1056	5478.69	1629	7064353	5223.25											6	373526	684	546.09	427	271336	496.32
								Band	Sum	Area	Average	Median	BC Sum	BC Average
																									Band	Sum	Area	Average	Median	BC Sum	BC Average
								1	4895608	1334	4578.99	646	4766610	4679.56			Repeat 2	873.89	1038.19	1506.97	766.33	1834.31	2598.23
								2	6566883	1334	4922.7	916	6252859	5032.87			Repeat 1	2680.1	2439.51	3239.24	2593.93	3013.22	6523.36		1	1348312	720	1872.66	1483	1001704	1391.26
								3	7316309	1334	5484.49	1120	6968535	5223.79			Repeat 3	5342.4	3636.89	4763.43	5301.74	6918.06	11435.6		2	1948955	720	2706.88	1934	1580891	2195.68
								4	8128418	1334	6093.27	1246	7734888	5798.27				0.186746	0.206282	0.288482	0.132165	0.295261	0.453864		3	1423385	720	1976.92	1357	1020905	1417.92
								5	8702098	1334	6523.31	1210	8287490	6212.51				0.368781	0.335239	0.424225	0.328989	0.392424	0.820775		4	2028257	720	2817.02	2088	1613177	1789.63
								6	7874051	1334	5902.59	981	7636732	5724.69				0.735113	0.499784	0.62384	0.672422	0.900968	1.43884		5	1351733	720	1877.41	1260	941044	1407.01
								Band	Sum	Area	Average	Median	BC Sum	BC Average				1	1.10461	1.54478	0.707727	1.58108	2.43038		6	5441441	720	7557.56	5570	4728065	5941.23
																		1	0.909046	1.15034	0.892099	1.06411	2.22564		Band	Sum	Area	Average	Median	BC Sum	BC Average
								1	8441725	1479	5214.56	499	8356830	5213.25				1	0.679873	0.848631	0.914719	1.22562	1.95731
								2	7008005	1479	4738.34	441	6888945	5213.89			VS.PA(P value)		0.8497	0.8278	0.2839	0.4343	*		1	684423	720	950.59	352	629199	873.89
								3	7437119	1479	5028.48	611	7258160	5369.22				1	0.897843	1.18125	0.838182	1.29027	2.20444		2	814530	720	1131.29	395	747498	1038.19
								4	10806406	1479	7306.56	1265	10636468	6879.32					-0.102157	0.283409	-0.343071	0.452088	0.914174		3	1148596	720	1595.27	483	1085020	1506.97
								5	11057796	1479	7476.54	804	10865821	6978.12											4	470037	720	652.83	273	407757	566.33
								6	8168865	1479	5523.24	689	8113106	5485.54											5	1738666	720	2414.81	720	1608706	1834.31
								Band	Sum	Area	Average	Median	BC Sum	BC Average											6	2582906	720	3587.37	981	2463818	2598.23
																									Band	Sum	Area	Average	Median	BC Sum	BC Average
								1	9452674	1482	6378.32	438	9285059	6017.21
								2	8467374	1482	5713.48	701	8242999	5987.69											1	4220030	1092	3864.5	3324	2926665	2680.1
								3	8799361	1482	5937.49	887	8608479	6023.98											2	4370416	1092	4002.21	3415	2663947	2439.51
								4	6528677	1482	5689.36	701	6347132	5774.14											3	6247374	1092	5721.04	4613	3537248	3239.24
								5	10540912	1482	7112.63	1539	10284377	6939.53											4	5492027	1092	5029.33	4804	2832570	2593.93
								6	12914680	1482	8714.36	1035	12740693	8596.96											5	5422673	1092	4965.82	4775	3290433	3013.22
								Band	Sum	Area	Average	Median	BC Sum	BC Average											6	5480953	1092	5019.19	4626	5189389	5523.36
																									Band	Sum	Area	Average	Median	BC Sum	BC Average
								1	15232329	972	15671.1	5476	13644469	13125.2
								2	13456085	972	13843.7	4739	11877362	12219.5											1	5679335	595	9545.1	9291	3178728	5342.4
								3	14681355	972	15104.3	4866	12926700	13299.1											2	3743198	595	6291.09	6050	1866449	3136.89
								4	15174278	972	14611.4	4743	13391824	12777.6											3	4562655	595	7668.33	6530	2239239	3763.43
								5	14492016	972	14909.5	4395	12400758	12758											4	5573331	595	9366.94	8025	3154537	5301.74
								6	14538269	972	14957.1	4104	13020393	12895.5											5	6280377	595	10555.3	9595	4116243	6918.06
IL-6																									6	12745942	595	21421.8	17944	6804212	11435.6
	BSA	0.5% EtOH	1% EtOH	0.5%2-prop	1% 2-prop	LPS		Band	Sum	Area	Average	Median	BC Sum	BC Average
Repeat 2	4814.76	2960.56	2839.21	5253.2	4214.32	8400.39											TLR4	BSA	0.5% EtOH	1% EtOH	0.5%2-prop	1% 2-prop	LPS		Band	Sum	Area	Average	Median	BC Sum	BC Average
Repeat 1	12555.8	9214.21	10023.3	15147.3	10236.3	24956.5			3067547	629	4876.86	2491	3028486	4814.76			Repeat 1	400.25	410.18	444.03	512.35	528.69	1988.53
Repeat 3	1268.84	799.32	983.3	979.99	1021.32	2465.23			1893200	629	3009.86	2638	1862190	2960.56			Repeat 2	1997.21	1789.32	2073.71	2214.39	2148.69	8125.69		1	1309602	760	1723.16	1703	266957	400.25
	0.894517	0.552302	0.529624	0.931981	0.698289	1.36009			1821780	629	2896.31	1800	1785864	2839.21			Repeat 3	6547.21	7417.28	5987.69	5747.74	6024.98	19975.1		2	1175479	760	1546.68	1522	311739	410.18
	2.33269	1.71894	1.86974	2.68732	1.6961	4.04064			3347099	629	5321.3	3134	3304264	5253.2				0.074361	0.0765204	0.082829	0.0908971	0.087601	0.321958		3	1209718	760	1591.73	1526	337465	444.03
	0.235733	0.149116	0.183424	0.173862	0.169227	0.399139			3499037	629	4798.32	3316	3454818	4214.32				0.371054	0.333803	0.386828	0.39286	0.356026	1.31561		4	1337876	760	1760.36	1657	457491	512.35
	1	0.61743	0.592078	1.04188	0.780633	1.52047			5442733	629	8652.99	4277	5283847	8400.39				1.21638	1.38372	1.11694	1.01972	0.998305	3.23412		5	1481903	760	1949.87	1852	451115	528.69
	1	0.73689	0.801538	1.15202	0.7271	1.73218		Band	Sum	Area	Average	Median	BC Sum	BC Average				1	1.02904	1.11388	1.22238	1.17805	4.32966		6	2714972	760	3572.33	3147	1511284	1988.53
	1	0.632561	0.7781	0.737538	0.717875	1.69318												1	0.89591	1.0383	1.10874	1.07585	4.06852		Band	Sum	Area	Average	Median	BC Sum	BC Average
VS.BSA(P value)		*	0.1281	0.9992	*	*		1	24803482	462	53687.2	53721	5800775	12555.8				1	1.13289	0.914541	0.877891	0.920236	3.05094
	1	0.662294	0.723905	0.977148	0.741869	1.64861		2	20047642	462	43393.2	43400	4409034	9214.21			VS.BSA(P value)		0.996	0.993	0.9109	0.8744	*		1	7129719	690	10332.9	9658.46	1643184	1997.21
		0.337706	0.276095	0.0228516	0.258131	-0.64861		3	20289098	462	43915.8	45039	5264673	10023.3											2	6819887	690	9883.89	9575	1063976	1789.32
	PA	0.5% EtOH	1% EtOH	0.5%2-prop	1% 2-prop	LPS		4	23512305	462	50892.4	51362	6998068	15147.3											3	6867785	690	9953.31	9764	1430860	2073.71
Repeat 2	5828.36	3412.32	4556.14	4745.12	4798.23	8835.49		5	17751922	462	38424.1	37927	4630659	10236.3											4	6574991	690	9878.36	9339	1587050	2214.39
Repeat 1	487.16	521.32	333.32	290.66	370.37	700.46		6	25903142	462	56067.4	56931	9681906	24956.5				PA	0.5% EtOH	1% EtOH	0.5%2-prop	1% 2-prop	LPS		5	6750299	690	9783.04	9689	1906360	2148.69
Repeat 3	13681.9	10475.7	9021.68	8100.97	9935.13	14447.8		Band	Sum	Area	Average	Median	BC Sum	BC Average			Repeat 2	406.55	398.69	378.69	369.87	439.69	602.12		6	11481784	690	16640.3	15395	4028197	8125.69
	0.801981	0.468923	0.596692	0.601826	0.624893	1.11169											Repeat 1	895.96	826.25	838.54	765.21	894.15	1333.41		Band	Sum	Area	Average	Median	BC Sum	BC Average
	0.0670331	0.0716401	0.0436531	0.0368645	0.0482348	0.0881325		1	1223223	595	2055.84	1781	754958	1268.84			Repeat 3	2678.98	2552.98	2694.87	2746.01	2687.96	4490.53
	1.88262	1.43957	1.18152	1.02745	1.29389	1.81783		2	653895	595	1098.98	1019	453915	799.32				0.0559412	0.0547882	0.0495949	0.0469108	0.0572627	0.0757593		1	22506546	1148	19605	16989	9039932	6547.21
	1	0.584706	0.744023	0.750424	0.779188	1.38618		3	840079	595	1411.9	1148	585062	983.3				0.123284	0.113544	0.109819	0.0970519	0.116449	0.167771		2	19701942	1148	17162	13987	9812381	7417.28
	1	1.06873	0.651217	0.549945	0.719568	1.31476		4	801043	595	1346.29	1201	583094	979.99				0.368627	0.350832	0.352932	0.348278	0.350064	0.565003		3	15753900	1148	13722.9	11760	6299890	5987.69
	1	0.764664	0.627591	0.545754	0.687282	0.965583		5	983839	595	1653.51	1267	837231	1021.32				1	0.97939	0.886555	0.838573	1.02362	1.35427		4	14919598	1148	12996.2	11786	5200400	5747.74
VS.PA(P value)		0.6171	*	0.0698	*	0.4835		6	1361134	595	2287.62	1673	1119564	2465.23				1	0.920995	0.890781	0.787223	0.944559	1.36085		5	18693332	1148	16283.4	14510	7837040	6024.98
	1	0.806032	0.674277	0.615374	0.728679	1.22218		Band	Sum	Area	Average	Median	BC Sum	BC Average				1	0.951727	0.957423	0.944797	0.949644	1.53272		6	26895073	1148	23427.8	14806	17420743	19975.1
		0.193968	0.325723	0.384626	0.271321	-0.222175											VS.PA(P value)		0.2364	0.1549	0.1945	0.6959	*		Band	Sum	Area	Average	Median	BC Sum	BC Average
								1	4832722	819	5900.76	1504	4691526	5828.36
								2	2226659	819	3647.35	799	2124447	3412.32											1	877838	760	1155.05	1147	308977	406.55
								3	4325558	819	5281.51	950	4252912	4556.14											2	742942	760	977.56	965	217249	398.69
								4	4157842	819	5076.73	1020	4087735	4745.12											3	736643	760	969.27	971	262479	378.69
								5	4502407	819	5497.44	1003	4430908	4798.23											4	677773	760	891.81	870	251869	369.87
								6	7413092	819	9051.39	2112	7236269	8835.49											5	784387	760	1132.09	1051	389111	439.69
								Band	Sum	Area	Average	Median	BC Sum	BC Average											6	1021078	760	1343.52	1175	577618	602.12
																									Band	Sum	Area	Average	Median	BC Sum	BC Average
									523585	627	835.06	602	305451	487.16
									556311	627	887.26	683	356172	521.32											1	3640501	891	3747.36	4087	798300	895.96
									341662	627	544.92	446	208988	333.32											2	2955369	891	3316.91	3291	631908	826.25
								4	285074	627	454.66	319	182246	290.66											3	2842144	891	3189.84	3221	747135	838.54
								5	299559	627	477.77	317	232219	370.37											4	2800668	891	3143.29	3027	646319	765.21
								6	475994	627	759.16	406	439189	700.46											5	2974918	891	3338.85	3269	796690	894.15
								Band	Sum	Area	Average	Median	BC Sum	BC Average											6	3695253	891	4147.31	3951	1188068	1333.41
																									Band	Sum	Area	Average	Median	BC Sum	BC Average
								1	16466334	728	22618.6	21009	9960416	13681.9
								2	12296268	728	16890.5	16127	7626293	10475.7											1	12803548	840	12242.3	14859	2563696	2678.98
								3	9934671	728	13646.5	13074	6425274	9021.68											2	11372574	840	13538.8	13286	2144502	2552.98
								4	9163608	728	12587.4	11122	5897508	8100.97											3	11080920	840	13191.6	13019	2263692	2694.87
								5	11072829	728	15209.9	13193	7232774	9935.13											4	10501518	840	12501.8	12367	2306646	2746.01
								6	14186067	728	19486.4	17558	9061966	14447.8											5	10119018	840	12046.5	11304	2659650	2687.96
																									6	12100983	840	14405.9	12616	4612047	4490.53
TNF-α
	BSA	0.5% EtOH	1% EtOH	0.5%2-prop	1% 2-prop	LPS		Band	Sum	Area	Average	Median	BC Sum	BC Average
Repeat 2	4987.12	4138.39	4213.52	4568.35	4125.21	8021.36
Repeat 1	5934.61	4873.34	4345.78	5268.91	5214.32	9924.69		1	8975349	462	19927.2	17330	1905132	4987.12			0.61743	0.73689	0.632561	0.592078	0.801538	0.7781	1.04188	1.15202	0.737538	0.780633	0.7271	0.717875	1.52047	1.73218	1.69318
Repeat 3	5698.79	5021.32	4801.23	5659.56	4623.54	10236.2		2	8765983	462	18974	17426	1911935	4138.39			0.83324	0.824562	0.884757	0.848304	0.735245	0.845914	0.87474	0.847809	0.948352	0.737718	0.783609	0.723579	1.40169	1.4574	1.56535
	0.926539	0.77203	0.785987	0.810481	0.683524	1.29872		3	9171073	462	19850.8	17416	2098176	4213.52			0.779213	1.01979	1.04372	0.834201	1.39165	1.31048	0.856381	0.829558	1.2319	0.73214	0.993499	1.18838	1.38795	1.38009	1.32549
	1.10257	0.909137	0.810658	0.934769	0.863984	1.60688		4	9262106	462	20047.8	18086	2110576	4568.35			1.02805	0.755447	1.58471	1.49101	0.874732	1.02329	1.19632	1.00619	1.22836	1.46577	1.34755	0.901951	3.05543	3.52365	3.72153
	1.05876	0.936743	0.895618	1.00407	0.766095	1.65732		5	9110771	462	19720.3	18617	1546445	4125.21			1.02904	0.89591	1.13289	1.11388	1.0383	0.914541	1.22238	1.10874	0.877891	1.17805	1.07585	0.920236	4.32966	4.06852	3.05094
	1	0.83324	0.848304	0.87474	0.737718	1.40169		6	9971722	462	21583.8	19706	2872860	8021.36
	1	0.824562	0.735245	0.847809	0.783609	1.4574		Band	Sum	Area	Average	Median	BC Sum	BC Average
	1	0.884757	0.845914	0.948352	0.723579	1.56535
VS.BSA(P value)		*	0.0877	0.1634	*	*		1	14278259	741	19268.9	15906	4397542	5934.61
	1	0.84752	0.809821	0.8903	0.748302	1.47481		2	12955750	741	17484.1	14626	3537047	4773.34
		0.15248	0.190179	0.1097	0.251698	-0.47481		3	11823232	741	15955.8	13441	3220221	4345.78
								4	12054075	741	16267.3	12959	3904260	5268.91
	PA	0.5% EtOH	1% EtOH	0.5%2-prop	1% 2-prop	LPS		5	12139899	741	16383.1	13387	4081672	5214.32			0.584706	1.06873	0.764664	0.744023	0.651217	0.627591	0.750424	0.549945	0.545754	0.779188	0.719568	0.687282	1.38618	1.31476	0.965583
Repeat 1	911.4	781.69	839.79	801.31	779.32	1060.08		6	16784306	741	22650.9	17374	7354191	9924.69			0.856564	1.02824	0.551516	0.876995	0.849964	0.518059	0.810396	0.943306	0.61613	0.809309	0.768839	0.754851	1.06357	0.917623	0.959244
Repeat 2	3122.2	3214.56	2788.21	3195.27	2536.23	3133.21		Band	Sum	Area	Average	Median	BC Sum	BC Average			1.06518	1.02586	0.868049	0.856135	0.943768	0.712279	0.879659	1.10946	0.704911	1.20156	1.34633	0.835777	0.924927	1.21646	0.867182
Repeat 3	5788.32	3192.35	2998.69	3566.36	4369.32	5552.41											1.10461	0.909046	0.679873	1.54478	1.15034	0.848631	0.707727	0.892099	0.914719	1.58108	1.06411	1.22562	2.43038	2.22564	1.95731
	0.125408	0.10742	0.109983	0.10163	0.101494	0.13338		1	8935680	476	18772.4	16260	2355789	5698.79			0.97939	0.920995	0.951727	0.886555	0.890781	0.957423	0.838573	0.787223	0.944797	1.02362	0.944559	0.949644	1.35427	1.36085	1.53272
	0.429614	0.441747	0.365156	0.405257	0.330304	0.394223		2	9014903	476	18938.9	17862	2450386	5021.32
	0.796471	0.438695	0.392722	0.452323	0.569035	0.698609		3	9476347	476	19908.3	18630	2755607	4801.23
	1	0.856564	0.876995	0.810396	0.809309	1.06357		4	9736179	476	20454.2	18216	2979739	5659.56
	1	1.02824	0.849964	0.943306	0.768839	0.917623		5	8519124	476	17897.3	16209	2349450	4623.54
	1	0.551516	0.518059	0.61613	0.754851	0.959244		6	8565630	476	17995	17700	7699690	10236.2
VS.PA(P value)		0.6363	0.3634	0.3427	*	0.9735		Band	Sum	Area	Average	Median	BC Sum	BC Average
	1	0.812107	0.748339	0.789944	0.777666	0.980145
		0.187893	0.251661	0.210056	0.222334	0.0198554		1	1555834	576	2701.1	2181	524966	911.4
								2	1353594	576	2349.99	2009	450253	781.69
								3	1379743	576	2395.39	2108	483717	839.79
								4	1369962	576	2378.41	2172	461552	801.31
								5	1395540	576	2422.81	2098	422733	779.32
								6	1699479	576	2950.48	2625	610608	1060.08
								Band	Sum	Area	Average	Median	BC Sum	BC Average
								1	4943762	600	8239.6	6505	1873321	3122.2
								2	4093761	600	6822.94	6063	2195901	3214.56
								3	3810792	600	6351.32	5974	1838172	2788.21
								4	3952603	600	6587.67	5997	1917163	3195.27
								5	3725944	600	6209.91	5885	1654864	2536.23
								6	4232021	600	7053.37	6277	1820380	3133.21
								Band	Sum	Area	Average	Median	BC Sum	BC Average
								1	8423961	555	15178.3	13172	3762182	5788.32
								2	5909000	555	10646.9	9683	1771752	3192.35
								3	5164959	555	9306.23	8405	1351609	2998.69
								4	5844740	555	10531.1	9759	1979331	3566.36
								5	6525703	555	11758	10823	2171894	4369.32
								6	8260683	555	14884.1	12865	3081589	5552.41
IL-1β
	BSA	0.5% EtOH	1% EtOH	0.5%2-prop	1% 2-prop	LPS		Band	Sum	Area	Average	Median	BC Sum	BC Average
61	3036.66	2356.48	2522.96	2723.29	2492.85	4836.36
66	999.87	1019.66	1391.47	829.45	993.37	1379.91		1	4717746	1302	3623.46	1070	3953732	3036.66
62	2345.36	2437.83	3061.14	3025.63	3125.14	3567.25		2	3818225	1302	2932.58	1088	3068142	2356.48
	0.56417	0.439609	0.470631	0.483145	0.413051	0.783042		3	3972351	1302	3050.96	1115	3284895	2522.96
	0.185762	0.190221	0.259564	0.147154	0.164596	0.223418		4	4443447	1302	3412.79	1187	3545718	2723.29
	0.435736	0.454785	0.571023	0.536783	0.517818	0.577564		5	4096939	1302	3146.65	1225	3245691	2492.85
	1	0.779213	0.834201	0.856381	0.73214	1.38795		6	5338041	1302	4099.88	1256	4687561	4836.36
	1	1.01979	1.39165	0.829558	0.993499	1.38009		Band	Sum	Area	Average	Median	BC Sum	BC Average
	1	1.04372	1.31048	1.2319	1.18838	1.32549
VS.BSA(P value)		0.9319	0.7785	0.999	0.9988	**		1	1356995	640	2120.3	878	1164035	2345.36
	1	0.947574	1.17878	0.972613	0.971338	1.36451		2	1719381	640	2686.53	1052	1560213	2437.83
		0.0524258	-0.178777	0.0273866	0.0286616	-0.364512		3	2126039	640	3321.94	1226	1959126	3061.14
								4	2182156	640	3409.62	551	2067340	3025.63
								5	2278578	640	3560.28	1148	2103154	3125.14
64	809.44	863.32	728.1	772.49	1027.6	818.76		6	2383787	640	3724.67	1121	2266411	3567.25
65	685.63	704.28	679.86	825.27	975.29	912.12		Band	Sum	Area	Average	Median	BC Sum	BC Average
67	2442.96	2120.61	1740.07	1722.07	2041.77	2118.49
	0.111379	0.118638	0.0953552	0.0979752	0.133829	0.103017		1	662952	805	823.54	158	651601	809.44
	0.0943425	0.0967826	0.0890375	0.104669	0.127016	0.114764		2	707612	805	879.02	166	694973	863.32
	0.336151	0.291415	0.227887	0.218411	0.265908	0.26655		3	591030	805	734.2	143	586119	728.1
	1	1.06518	0.856135	0.879659	1.20156	0.924927		4	629097	805	781.49	155	621852	772.49
	1	1.02586	0.943768	1.10946	1.34633	1.21646		5	834542	805	1036.7	207	827216	1027.6
	1	0.868049	0.712279	0.704911	0.835777	0.867182		6	663207	805	823.86	172	659101	818.76
VS.PA(P value)		0.9998	0.3099	0.8411	0.8462	>0.9999		Band	Sum	Area	Average	Median	BC Sum	BC Average
	1	0.986363	0.837394	0.89801	1.12789	1.00286
		0.0136368	0.162606	0.10199	-0.12789	-0.00285578		1	426312	576	740.13	272	394920	685.63
								2	440743	576	765.18	291	405664	704.28
								3	437911	576	760.26	270	391600	679.86
								4	499317	576	866.87	271	475355	825.27
								5	585328	576	1016.19	299	561769	975.29
								6	541739	576	940.52	242	525380	912.12
								Band	Sum	Area	Average	Median	BC Sum	BC Average
								1	804060	805	998.83	298	730161	999.87
								2	919199	805	1141.86	385	820828	1019.66
								3	1242571	805	1543.57	458	1120130	1391.47
								4	770665	805	957.35	343	667705	829.45
								5	894653	805	1111.37	344	799663	993.37
								6	1164121	805	1446.11	332	1110830	1379.91
								Band	Sum	Area	Average	Median	BC Sum	BC Average
								1	2314590	858	2697.66	775	2096057	2442.96
								2	2108373	858	2457.31	723	1819484	2120.61
								3	1794656	858	2091.67	758	1492983	1740.07
								4	1879166	858	2190.17	807	1477536	1722.07
								5	2073159	858	2416.27	753	1751838	2041.77
								6	2051645	858	2391.19	696	1817668	2118.49

## Sheet: Fig 4
α-Tubulin		BSA			PA				Band	Sum	Area	Average	Median	BC Sum	BC Average
	Control	33.3	20	10	03:01:00	05:01:00	10:01:00	LPS
Repeat 2	10906.6	12877.5	13345.8	12476.1	13042.1	13064.9	12804.9	14049.6	1	6995918	589	11877.6	3987	6423998	10906.6
Repeat 1	7820.15	8981.65	8824.37	8991.96	9264.11	9650.1	10011	11279.3	2	8204941	589	13930.3	5147	7584841	12877.5
Repeat 3	1659.16	1825.42	2183.22	2005.53	1655.52	1645.69	1651.06	1601.25	3	8514591	589	14456	5613	7860683	13345.8
									4	8135357	589	13812.1	5592	7348453	12476.1
									5	8482040	589	14400.8	5899	7681824	13042.1
									6	7191324	589	12209.4	5422	6517213	13064.9
									7	7793512	589	13231.8	4959	7188667	12804.9
									8	8819757	589	14974.1	5473	8275226	14049.6
									Band	Sum	Area	Average	Median	BC Sum	BC Average
									1	5629840	630	8936.25	3484	4926697	7820.15
									2	6417968	630	10187.2	4435	5658440	8981.65
									3	6265519	630	9945.27	3988	5559352	8824.37
									4	6413941	630	10180.9	4358	5664934	8991.96
									5	6888930	630	10934.8	4991	5836388	9264.11
									6	7063371	630	11211.7	4734	6079563	9650.1
									7	7164701	630	11372.5	4397	6306956	10011
									8	8038659	630	12759.8	5364	7105944	11279.3
									Band	Sum	Area	Average	Median	BC Sum	BC Average
									1	2017278	1155	1746.56	590	1916331	1659.16
									2	2343286	1155	2028.82	893	2108359	1825.42
									3	2878403	1155	2492.12	1085	2521623	2183.22
									4	2599367	1155	2250.53	880	2316392	2005.53
									5	2183786	1155	1890.72	898	1912129	1655.52
									6	1737803	1155	1504.59	671	1519623	1645.69
									7	1655648	1155	1433.46	586	1444976	1651.06
									8	1745437	1155	1689.27	578	1601293	1601.25
IL-6		BSA			PA				Band	Sum	Area	Average	Median	BC Sum	BC Average
	Control	33.3	20	10	03:01:00	05:01:00	10:01:00	LPS
Repeat 2	127.33	287.11	292.85	105.98	669.25	569.13	732.91	1815.31	1	162846	672	242.33	246	85566	127.33
Repeat 3	1060.01	2011.36	1746.38	1098.25	4128.96	3648.31	4792.38	10065.5	2	409657	672	609.61	370	327337	287.11
Repeat 1	1512.32	2689.25	2741.12	2997.85	6745.55	6012.32	7014.04	15563.3	3	319102	672	474.85	265	263998	292.85
	0.0162823	0.0319663	0.0331865	0.0117861	0.0722412	0.0589766	0.0732102	0.160942	4	78852	672	117.34	115	46797	105.98
	0.638884	1.10186	0.79991	0.547611	2.49406	2.21689	2.90261	6.28605	5	457266	672	680.46	356	408478	669.25
	0.138661	0.208833	0.205392	0.240286	0.517212	0.460189	0.547763	1.10774	6	438632	672	652.73	342	382452	569.13
	1	1.96325	2.0382	0.723859	4.43679	3.62213	4.49631	9.88448	7	584513	672	869.81	464	492516	732.91
	1	1.72467	1.25204	0.857137	3.90377	3.46994	4.54325	9.83912	8	3409770	672	3254.23	1695	3222954	1815.31
	1	1.50607	1.48125	1.73291	3.73005	3.31882	3.95039	7.98885
		1.73133	1.5905	1.10464	4.02354	3.4703	4.32998	9.23748	Band	Sum	Area	Average	Median	BC Sum	BC Average
						0.137502	0.198543
	P value VS.5:1				0.0927		*		1	684610	528	1296.61	1350	559685	1060.01
	P value VS.control				*	**	**	*	2	1735509	528	3286.95	2334	1575261	2011.36
									3	1526118	528	2890.38	2243	922086	1746.38
									4	940237	528	1780.75	1542	452153	1098.25
									5	2734344	528	5178.68	3281	2084745	4128.96
									6	2650774	528	5020.41	2671	1926305	3648.31
									7	3380560	528	6402.58	3940	2530374	4792.38
									8	15930420	528	20123.3	17423	14567599	10065.5
									Band	Sum	Area	Average	Median	BC Sum	BC Average
									1	2226100	532	4184.4	3893	851624	1512.32
									2	3301721	532	6206.24	6297	1907934	2689.25
									3	3333623	532	6266.21	6133	1955849	2741.12
									4	3889156	532	7310.44	7039	2428390	2997.85
									5	4831592	532	9981.94	8042	3426952	6745.55
									6	5156215	532	9692.13	8827	3295545	6012.32
									7	5946877	532	11178.3	8664	3731469	7014.04
									8	17092082	532	32128	20825	13385531	15563.3
TNF-α		BSA			PA				Band	Sum	Area	Average	Median	BC Sum	BC Average
	Control	33.3	20	10	03:01:00	05:01:00	10:01:00	LPS
Repeat 2	12344.2	19736	16552.9	14527.4	25989.7	22125.3	26478.3	39025.6	1	12380717	459	26973.2	20845	7199846	12344.2
Repeat 3	5050.06	6331.11	6132.56	6566.92	10312.8	8906.61	12686.9	18612.3	2	13696681	459	29840.3	22733	9058807	19736
Repeat 1	3464.77	2622.22	3026.98	3259.8	7548.99	6258.89	8457.26	14179.8	3	12524031	459	27285.5	20172	7597767	16552.9
	1.13181	1.53259	1.2403	1.16442	1.99274	1.6935	2.06783	2.7777	4	11181802	459	24361.2	16623	6668087	14527.4
	0.645775	0.704894	0.694957	0.73031	1.1132	0.922955	1.26729	1.65014	5	14143856	459	31814.5	23908	9767061	25789.7
	0.317676	0.203628	0.226811	0.261283	0.578815	0.479062	0.660472	1.00927	6	14618817	459	30849.3	25210	9273486	22125.3
	1	1.35411	1.09586	1.02881	1.76066	1.49627	1.82701	2.4542	7	15451499	459	33663.4	28802	10060681	26478.3
	1	1.09155	1.07616	1.1309	1.72382	1.42922	1.96243	2.55528	8	20205829	459	44021.4	44970	12634119	39025.6
	1	0.640994	0.713971	0.822482	1.82203	1.50802	2.07908	3.17704	Band	Sum	Area	Average	Median	BC Sum	BC Average
		1.02888	0.961996	0.994064	1.76884	1.47784	1.95617	2.72884
						0.164515	0.244525		1	5620975	480	11710.4	8970	2424031	5050.06
	P value VS.5:1				**		*		2	5623012	480	11714.6	8627	3038932	6331.11
	P value VS.control				**	**	*	*	3	6000673	480	12501.4	9501	3564432	6132.56
									4	6207896	480	12933.1	9752	3152120	6566.92
									5	8629396	480	17977.9	13917	4950148	10312.8
									6	7866052	480	16387.6	12010	4275172	8906.61
									7	9515259	480	19823.5	14105	6089690	12686.9
									8	13645218	480	28427.5	22503	8933921	18612.3
									Band	Sum	Area	Average	Median	BC Sum	BC Average
									1	4277839	660	6481.57	5470	2286751	3464.77
									2	3638062	660	5512.22	4945	1730662	2622.22
									3	4109789	660	6226.95	5356	1813187	3026.98
									4	4781568	660	7244.8	6351	2151468	3259.8
									5	7373408	660	11171.8	8707	4296026	7548.99
									6	7268772	660	11013.3	8590	4130868	6258.89
									7	11330843	660	17167.9	13333	7295999	8457.26
									8	15243116	660	23095.6	17843	9358688	14179.8
IL-1β		BSA			PA
	Control	33.3	20	10	03:01:00	05:01:00	10:01:00	LPS	Band	Sum	Area	Average	Median	BC Sum	BC Average
Repeat 2	654.79	706.44	616.51	889.98	1690.9	1429.63	1646.36	2966.17
Repeat 1	343.42	480.04	442.47	389.72	873.59	775.98	902.34	1554.25	1	645076	504	679.69	628	518168	654.79
Repeat 1	621.9	497.25	633.65	794.99	1388.89	1111.48	1337.43	2036.69	2	445152	504	883.24	403	356044	706.44
	0.060036	0.0548585	0.046195	0.0713345	0.129649	0.109425	0.128573	0.211121	3	384203	504	762.31	347	310719	616.51
	0.0439148	0.0534467	0.0501418	0.0433409	0.0942983	0.0804116	0.0901345	0.137797	4	808643	504	1604.45	1045	655931	889.98
	0.374828	0.272403	0.290236	0.396399	0.838945	0.675388	0.810043	1.27194	5	1119937	504	2222.1	1080	852212	1690.9
	1	0.91376	0.769455	1.1882	2.15952	1.82266	2.1416	3.51657	6	963413	504	1811.53	892	771993	1429.63
	1	1.21706	1.1418	0.986933	2.1473	1.83108	2.05249	3.13783	7	962951	504	1920.62	954	743156	1556.36
	1	0.726741	0.774319	1.05755	2.23821	1.80186	2.16111	3.39339	8	1803702	504	3578.77	1768	1444551	2966.17
		0.952519	0.895191	1.07756	2.18168	1.81854	2.1184	3.34926	Band	Sum	Area	Average	Median	BC Sum	BC Average
						0.166451	0.141551
	P value VS.5:1				*		*		1	403471	525	768.52	605	180293	343.42
	P value VS.control				**	***	**	**	2	451099	525	859.24	674	252019	480.04
									3	409483	525	779.97	541	232295	442.47
									4	367774	525	700.52	514	204604	389.72
									5	656228	525	1249.96	778	427013	873.59
									6	708407	525	1149.35	882	436929	775.98
									7	775762	525	1477.64	988	468479	892.34
									8	854148	525	1626.95	1157	524080	1554.25
									Band	Sum	Area	Average	Median	BC Sum	BC Average
									1	1114250	644	1730.2	1528	400504	621.9
									2	1035260	644	1607.55	1461	320226	497.25
									3	1235994	644	1919.25	1805	408067	633.65
									4	1629569	644	2530.39	2300	511971	794.99
									5	2065816	644	3207.79	2863	1023244	1488.89
									6	2009586	644	3120.48	2813	715790	1111.48
									7	2116136	644	3285.93	2841	990102	1437.43
									8	3358338	644	5214.81	4313	1728567	2036.69
